# Supplementary material for: Water Impact on Superhydrophobic Surface: One Hydrophilic Spot Morphing and Controlling Droplet Rebounce
Source: Biomimetics (Basel). 2025 May 15;10(5):319. doi: 10.3390/biomimetics10050319 (PMC12109196; doi:10.3390/biomimetics10050319)
Supplement: Supplementary file 1 [file biomimetics-10-00319-s001.zip]

Archive with 7 entries (6 files):
- Movie/
- Movie/S1.mp4
- Movie/S2.mp4
- Movie/S3.mp4
- Movie/S4.mp4
- Movie/S5.mp4
- Supporting Information.pdf
